# Supplementary material for: Optimizing Nitrogen Application for Jojoba under Intensive Cultivation
Source: Plants (Basel). 2023 Aug 31;12(17):3132. doi: 10.3390/plants12173132 (PMC10489925; doi:10.3390/plants12173132)
Supplement: Supplementary file 1 [file plants-12-03132-s001.zip]

Archive with 1 entries (1 files):
- plants-2571162-supplementary.pdf
